# Supplementary material for: Gut bacteria identified in colorectal cancer patients promote tumourigenesis via butyrate secretion
Source: Nat Commun. 2021 Sep 28;12:5674. doi: 10.1038/s41467-021-25965-x (PMC8479117; doi:10.1038/s41467-021-25965-x)
Supplement: Supplementary file 3 — Source Data [file 41467_2021_25965_MOESM3_ESM.xlsx]

## Sheet: Figure 2
Fig. 2a	Cell number
	days	0	1	2	3	6	9	12
	DXR	41	41	38	38	41	42	30
		29	37	38	36	29	28	29
		46	50	45	40	30	35	32
	Mock	50	117	204	292	*	*	*
		39	93	130	244	*	*	*
		32	71	122	208	*	*	*
	E.coli	40	52	93	134	165	*	*
		60	114	174	191	365	*	*
		43	86	139	190	280	*	*
	P. asaccharolytica	48	60	80	89	93	93	102
		52	73	89	103	112	110	116
		33	57	75	87	121	105	117
	P. gingivalis	50	66	76	83	99	90	116
		59	89	99	106	99	86	116
		39	65	67	82	93	78	80
		*: 100% confluent
Fig. 2b	Relative (to β-actin) mRNA expression p16						Relative (to β-actin) mRNA expression p21						Relative (to β-actin) mRNA expression LaminB1						Relative (to β-actin) mRNA expression IL-1β						Relative (to β-actin) mRNA expression IL-6
	DXR	Mock	E. coli	P. asaccharolytica	P. gingivalis		DXR	Mock	E. coli	P. asaccharolytica	P. gingivalis		DXR	Mock	E. coli	P. asaccharolytica	P. gingivalis		DXR	Mock	E. coli	P. asaccharolytica	P. gingivalis		DXR	Mock	E. coli	P. asaccharolytica	P. gingivalis
	3.50994	1	1.24566	4.45226	6.67632		15.0835	1	1.58421	14.0419	10.9359		0.0114114	1	0.872332	0.0233319	0.0210468		5.38051	1	1.96816	3.87623	10.2879		1.49928	1	1.25805	3.98545	3.20731
	3.84507	0.977473	1.32809	4.93177	6.21219		14.2312	0.935222	1.69855	13.4458	10.237		0.0134247	0.847566	0.96337	0.0223606	0.0209427		4.67645	1.14314	2.0738	4.02972	9.91021		1.34936	1.01593	1.28418	4.09899	2.95886
	3.32272	0.760458	1.10571	5.70257	6.55395		15.1961	1.08472	1.55563	13.6992	9.43129		0.0132957	0.998705	0.854878	0.0246793	0.0210163		5.69873	1.22258	2.04992	4.13917	9.21133		1.45495	1.10588	1.32181	4.24077	3.14395
	One-way ANOVA	p<0.0001					One-way ANOVA	p<0.0001					One-way ANOVA	p<0.0001					One-way ANOVA	p<0.0001					One-way ANOVA	p<0.0001
	Tukey's test	Mock	E. coli	P. asaccharolytica	P. gingivalis		Tukey's test	Mock	E. coli	P. asaccharolytica	P. gingivalis		Tukey's test	Mock	E. coli	P. asaccharolytica	P. gingivalis		Tukey's test	Mock	E. coli	P. asaccharolytica	P. gingivalis		Tukey's test	Mock	E. coli	P. asaccharolytica	P. gingivalis
	DXR	p<0.0001	p<0.0001				DXR	p<0.0001	p<0.0001				DXR	p<0.0001	p<0.0001				DXR	p<0.0001	p<0.0001				DXR	p=0.0029	p=0.364
	Mock		p=0.776	p<0.0001	p<0.0001		Mock		p=0.471	p<0.0001	p<0.0001		Mock		p=0.661	p<0.0001	p<0.0001		Mock		p=0.0579	p<0.0001	p<0.0001		Mock		p=0.0529	p<0.0001	p<0.0001
	E. coli			p<0.0001	p<0.0001		E. coli			p<0.0001	p<0.0001		E. coli			p<0.0001	p<0.0001		E. coli			p=0.0003	p<0.0001		E. coli			p<0.0001	p<0.0001
Fig. 2c
Fig. 2d	Relative levels of ROS							Tukey's test	Mock	E. coli	P. asaccharolytica	P. gingivalis
	DXR	Mock	E. coli	P. asaccharolytica	P. gingivalis		One-way ANOVA	DXR	p=0.0024	p=0.0014
	3.63587	1	0.864565	2.86469	3.30403		p=0.0001	Mock		p=0.993	p=0.0014	p=0.0035
	2.80069	1.32468	0.844755	3.50797	3.93176			E. coli			p=0.0008	p=0.0020
	4.07445	0.693126	0.737335	4.66607	2.86863
Fig. 2e	DNA damage foci positive cells (%)							Tukey's test	Mock	E. coli	P. asaccharolytica	P. gingivalis
	DXR	Mock	E. coli	P. asaccharolytica	P. gingivalis		One-way ANOVA	DXR	p<0.0001	p<0.0001
	86.2745	10	8	36	43.8596		p<0.0001	Mock		p=0.999	p<0.0001	p<0.0001
	88.2353	8	6	46	36			E. coli			p<0.0001	p<0.0001
	92	4	6	38	36
Fig. 2f		Annexin Ⅴpositive cells (%)			PI positive cells (%)			Double positive cells (%)
	Actinomycin D	80.154	75.2816	76.3521	54.3246	38.9662	43.153	54.0284	37.7734	40.5063
	DXR	6.32411	2.14797	0.985222	0.395257	0.238663	0	0	0.119332	0
	Mock	1.46005	0.664251	2.9304	0	0.0603865	0.18315	0	0.0603865	0.18315
	E. coli	1.63666	2.16086	4.30622	0	0	0	0	0	0
	P. asaccharolytica	2.32258	2.09003	6.13497	0	0	0	0	0	0
	P. gingivalis	2.03515	1.4756	5	0.0925069	0.113507	0	0	0	0
		One-way ANOVA	p<0.0001		One-way ANOVA	p<0.0001		One-way ANOVA	p<0.0001
		Two-tailed Dunnett's test for comparing with mock			Two-tailed Dunnett's test for comparing with mock			Two-tailed Dunnett's test for comparing with mock
		Actinomycin D	p<0.0001		Actinomycin D	p<0.0001		Actinomycin D	p<0.0001
		DXR	p=0.857		DXR	p=1.00		DXR	p=1.00
		E. coli	p=0.961		E. coli	p=1.00		E. coli	p=1.00
		P. asaccharolytica	p=0.733		P. asaccharolytica	p=1.00		P. asaccharolytica	p=1.00
		P. gingivalis	p=0.938		P. gingivalis	p=1.00		P. gingivalis	p=1.00

## Sheet: Figure3
Fig. 3a	Cell number
	days	0	1	3	6	9	12
	Mock	24	40.3333	60.3333	82.6667	*	*
		27.3333	45.6667	66.3333	87	*	*
		32.3333	43.3333	72	125.333	*	*
	E.coli	31	41.3333	64.3333	113.667	*	*
		26	40.3333	49.3333	83.3333	*	*
		40	63	105	208	*	*
	P. asaccharolytica	28.6667	33	39.3333	47.3333	57.3333	47
		28	32	47	59.3333	66.6667	56.3333
		34	46.3333	71	86	89.3333	77.6667
	P. gingivalis	25.3333	33	37.3333	45.3333	49	44
		31	34.3333	38.6667	45	46.6667	42.3333
		39	48	56.3333	61	51.6667	58.6667
		*: 100% confluent
Fig. 3b	Relative (to β-actin) mRNA expression p16					Relative (to β-actin) mRNA expression p21					Relative (to β-actin) mRNA expression Lamin B1					Relative (to β-actin) mRNA expression IL-6
	Mock	E. coli	P. asaccharolytica	P. gingivalis		Mock	E. coli	P. asaccharolytica	P. gingivalis		Mock	E. coli	P. asaccharolytica	P. gingivalis		Mock	E. coli	P. asaccharolytica	P. gingivalis
	1.05946	1.15402	1.87471	6.63456		1.04891	1.0859	1.93039	1.56796		1.08925	0.97716	0.0446045	0.101297		1.30234	3.24401	7.01825	6.5634
	0.943874	1.22547	1.94981	6.54322		0.904728	0.985473	1.48681	1.47313		0.911722	1.19472	0.0501827	0.098073		0.807263	2.38025	7.62698	6.95369
	1	1.10191	2.11404	6.9644		1.05377	1.00154	1.86894	1.64591		1.00696	1.10957	0.0474757	0.125		0.951172	2.34748	7.57429	9.09103
	One-way ANOVA	p<0.0001				One-way ANOVA	p=0.0003				One-way ANOVA	p<0.0001				One-way ANOVA	p<0.0001
	Tukey's test	E. coli	P. asaccharolytica	P. gingivalis		Tukey's test	E. coli	P. asaccharolytica	P. gingivalis		Tukey's test	E. coli	P. asaccharolytica	P. gingivalis		Tukey's test	E. coli	P. asaccharolytica	P. gingivalis
	Mock	p=0.500	p<0.0001	p<0.0001		Mock	p=0.997	p=0.0006	p=0.0046		Mock	p=0.443	p<0.0001	p<0.0001		Mock	p=0.109	p<0.0001	p<0.0001
	E. coli		p=0.0003	p<0.0001		E. coli		p=0.0008	p=0.0059		E. coli		p<0.0001	p<0.0001		E. coli		p=0.0003	p=0.0002
Fig. 3c	EdU incorporation (%)
	Mock	E. coli	P. asaccharolytica	P. gingivalis
	12.8079	16.7286	0	0
	10.4247	16.5432	0	3.50877
	11.2245	18.6296	1.66667	0
	One-way ANOVA	p<0.0001
	Tukey's test	E. coli	P. asaccharolytica	P. gingivalis
	Mock	p=0.0042	p<0.0001	p<0.0001
	E. coli		p<0.0001	p<0.0001

## Sheet: Figure 4
Fig. 4a	SCFAs concentrations (mM)
		Acetic acid	Propionic acid	Butyric acid	iso-Butyric acid	Valeric acid	iso-Valeric acid
	Mock (GAM)	3.17796	7.42861	0	0	0	0
	Mock (mGAM)	2.45073	3.36544	0	0	0	0
	Escherichia coli	26.994	8.376	0	0	0	0
	Alloprevotella tannerae (mGAM)	17.7259	3.02426	0	0	0	0
	Dialister pneumosintes	3.0342	7.1129	0	0	0	0
	Gemella morbillorum	9.40052	7.17435	0	0	0	0
	Parvimonas micra	24.3375	10.6314	0	0	0	0
	Peptostreptococcus anaerobius	35.2345	8.34038	1.56024	1.59133	1.38731	1.96296
	Peptostreptococcus stomatis	29.0356	8.49223	3.68263	10.7438	2.71295	6.62698
	Porphyromonas asaccharolytica	8.629	25.181	20.849	9.096	0	19.141
	Porphyromonas gingivalis	23.983	13.904	45.83	10.046	0	23.016
	Prevotella intermedia	31.24	7.82643	0	0	0	0.6581
	Solobacterium moorei	16.3885	7.82591	0	0	0	0
Fig. 4c	Relative (to β-actin) mRNA expression p16								Relative (to β-actin) mRNA expression p21								Relative (to β-actin) mRNA expression LaminB1
		SCFAs mixture	Acetic acid	Propionic acid	Butyric acid	iso-Butyric acid	iso-Valeric acid			SCFAs mixture	Acetic acid	Propionic acid	Butyric acid	iso-Butyric acid	iso-Valeric acid			SCFAs mixture	Acetic acid	Propionic acid	Butyric acid	iso-Butyric acid	iso-Valeric acid
	E.coli	1.17406	1.20508	1.12045					E.coli	1.08462	1.09542	1.18646					E.coli	0.760786	0.927983	0.861621
		1.12392	1.22607	1.264						1.03461	1.07369	1.16433						0.771695	0.900852	0.779337
		1.28564	1.10098	1.40837						1.15766	1.11985	1.22407						0.810164	0.965691	0.868877
	P. asaccharolytica	3.38418	1.30102	1.48133	1.68413	1.12938	1.57911		P. asaccharolytica	2.43648	1.05089	1.18441	1.55576	1.08395	1.16559		P. asaccharolytica	0.0520205	0.893882	0.597886	0.246186	0.85196	0.6648
		3.01501	1.08654	1.47044	1.83907	1.20617	1.78023			2.46167	1.07626	1.15864	1.60051	1.08774	1.09472			0.0537943	0.946979	0.579092	0.256921	0.892658	0.661844
		2.95322	1.10289	1.4664	1.78076	1.2242	1.56003			2.55479	1.05833	1.30042	1.5227	1.0807	1.11268			0.0575909	0.883626	0.626859	0.24113	0.878668	0.69722
	P. gingivalis	3.08756	1.12143	1.26318	2.63089	1.00065	1.79076		P. gingivalis	2.58163	0.911757	1.10649	3.39343	0.926073	1.1206		P. gingivalis	0.0213244	0.828425	0.724066	0.0408465	0.826077	0.573612
		2.87543	1.18371	1.24194	2.74281	1.04839	1.69105			2.47432	1.04954	1.14853	3.31861	1.07547	1.08003			0.0192915	0.932607	0.762155	0.0381166	0.915411	0.55588
		3.2485	1.08025	1.29476	2.82516	1.07957	1.7721			2.71993	0.887834	1.18644	3.7926	1.03311	1.12786			0.0197863	0.79929	0.775124	0.0461714	0.923693	0.596966
		One-way ANOVA								One-way ANOVA								One-way ANOVA
		Two-tailed Dunnett's test for comparing SCFAs mixture of E. coli								Two-tailed Dunnett's test for comparing SCFAs mixture of E. coli								Two-tailed Dunnett's test for comparing SCFAs mixture of E. coli
		p<0.05								p<0.0001								p<0.01
Fig. 4f	Butyrate concentrations (mM)
	Wild type strain	20.5	19	18.4		Two-tailed t test
	Mutant strain	3.9	2.1	2.1		p<0.0001

## Sheet: Figure 5
Fig. 5c	Butyrate concentrations (µmol/protein-mg)
		CRC tissue	Non-tumour tissue
	Patient 1	0.213	0.469		Two-tailed Wilcoxon signed-rank test
	Patient 2	0.738	0.064		p=0.0391
	Patient 3	4.486	2.073
	Patient 4	0.072	0.038
	Patient 5	30.327	0.139
	Patient 6	0.94	0.189
	Patient 7	1.498	0.337
	Patient 8	0.158	0.062
Fig. 5d	Colorectal tumour number
		PBS			P. asaccharolytica			P. gingivalis			F. nucleatum
		< 2 mm	2 - 4 mm	> 4 mm	< 2 mm	2 - 4 mm	> 4 mm	< 2 mm	2 - 4 mm	> 4 mm	< 2 mm	2 - 4 mm	> 4 mm
	1	0	0	1	0	0	0	0	3	0	0	1	2
	2	0	0	1	0	0	1	1	2	4	0	2	1
	3	0	1	0	0	2	0	1	1	1	1	0	2
	4	0	1	0	0	0	1	0	0	3	0	1	0
	5	0	0	0	0	1	1	0	1	1	0	1	1
	6	0	0	0	0	0	3	0	1	0	0	0	1
	7	0	0	1	0	0	0	0	1	1	2	0	2
	8	1	0	1	0	0	0	1	1	0	0	1	2
	9	0	1	0	0	1	1	1	2	0	1	0	1
	10	0	0	0	0	1	2	0	1	1	0	1	1
	11	0	0	0	1	0	0	3	0	1	1	1	0
	12	0	0	0	0	0	0	1	0	0
	13	1	0	0	0	3	1	0	0	1
	14	1	0	0	0	4	0	2	0	1
	15	0	0	0	0	0	0	1	1	0
	16	1	0	0	0	1	1	0	1	0
	17	0	1	0	0	0	1	1	0	1
	18	0	1	0	0	0	0	0	2	0
	19				0	2	1	1	0	3
	20				0	0	0	0	0	0
	21				0	0	1	0	0	1
	Kruskal-Wallis test	p=0.0001
	Two-tailed pairwise Wilcoxon rank sum test with Benjamini-Hochberg false discovery rate correction at 0.05						p=0.0912			p=0.0007			p=0.0007
Fig. 5e	Colorectal tumour number
		Porphyromonas gingivalis ATCC 33277			Porphyromonas gingivalis PGAGU 118
		< 2 mm	2 - 4 mm	> 4 mm	< 2 mm	2 - 4 mm	> 4 mm
	1	0	1	3	0	0	0
	2	0	0	0	0	0	1
	3	0	2	1	0	1	0
	4	0	2	2	0	0	0
	5	0	0	1	0	0	1
	6	0	2	2	0	1	0
	7	0	1	2	1	0	0
	8	0	1	2	0	1	0
	9	1	0	0	0	0	0
	10	0	0	1	0	0	0
	11	0	0	0	0	0	0
	12	0	0	3	0	1	1
	13	0	0	0	0	0	0
	14	0	1	1	0	0	0
	15	0	0	0	0	1	0
	16	1	0	1	0	2	0
	17	0	0	1	0	0	0
	18	0	0	1	0	0	0
	19	0	1	0	0	1	0
	20	1	2	0	0	0	2
	21	0	0	0	0	0	1
	22	0	0	2	0	1	1		Two-tailed Wilcoxon rank sum test
	23				0	2	0		p=0.0401
	24				0	2	1
Fig. 5f	Numbers and diameters of colorectal tumours
	Vehicle							ABT-263
		Tumour numbers	Tumour diameters (mm)					Tumour numbers	Tumour diameters (mm)
	1	5	2	2.5	3.5	4	5	1	3
	2	1	3.5					1	2
	3	2	2.5	3.5				2	4	4
	4	3	1.5	2.5	5			3	2	2	2
	5	4	3	3.5	4	5		1	3
	6	0						4	1.5	2	2.5	5
	7	2	2.5	4				0
	8	0						2	1.5	2.5
	9	4	2.5	3.5	3.5	5		2	2	4
	10	5	2	2.5	3	3	3.5	1	3
		Tumour number
		Two-tailed Wilcoxon rank sum test
		p=0.276
		Size distribution of tumours
		Two-tailed Wilcoxon rank sum test
		p=0.0463

## Sheet: S. Figure 3
S. Fig. 3	Cell number
	days	0	1	2	3	6	9	12
	Mock (GAM)	50	117	204	292	*	*	*
		39	93	130	244	*	*	*
		32	71	122	208	*	*	*
	Mock (mGAM)	30	61	145	256	*	*	*
		51	116	213	417	*	*	*
		38	94	173	341	*	*	*
	Alloprevotella tannerae (mGAM)	44	133	211	398	*	*	*
		56	133	207	393	*	*	*
		62	141	262	515	*	*	*
	Dialister pneumosintes	49	101	147	208	872	*	*
		48	86	117	180	588	*	*
		44	85	120	181	628	*	*
	Gemella morbillorum	38	93	159	227	984	*	*
		39	80	110	154	620	*	*
		35	80	126	194	820	*	*
	Parvimonas micra	47	93	129	146	302	800	*
		62	107	168	229	375	766	*
		43	101	124	166	279	867	*
	Peptostreptococcus anaerobius	53	89	118	130	212	293	*
		58	115	130	161	218	380	*
		51	99	164	198	307	615	*
	Peptostreptococcus stomatis	39	66	87	99	154	305	*
		51	79	124	129	224	387	*
		41	63	80	107	154	198	*
	Prevotella intermedia	42	70	103	121	300	879	*
		58	87	141	149	317	1042	*
		54	92	116	144	274	528	*
	Solobacterium moorei	46	81	139	241	*	*	*
		42	78	148	175	*	*	*
		36	90	131	229	*	*	*
		*: 100% confluent

## Sheet: S. Figure 4
S. Fig. 4b		ATP concentration (µM)							Day 12
		Day 9			Day 12				One-way ANOVA	Tukey's test	E. coli	P. asaccharolytica	P. gingivalis
	Mock	1013	927.557	829.761	1478.49	2134.07	2114.62		p<0.0001	Mock	p=0.894	p=0.0003	p=0.0002
	E. coli	833.128	543.192	700.14	2073.66	1918.12	1235.37			E. coli		p=0.0005	p=0.0004
	P. asaccharolytica	57.4037	46.8935	51.3231	116.404	95.6405	63.0109
	P. gingivalis	29.1745	31.9628	26.0451	33.963	37.2338	34.2295
S. Fig. 4c	γH2AX foci positive cells (%)						Tukey's test	E. coli	P. asaccharolytica	P. gingivalis
	Mock	E. coli	P. asaccharolytica	P. gingivalis		One-way ANOVA	Mock	p=0.989	p=0.0004	p<0.0001
	0.956938	0	21.7391	35.8025		p<0.0001	E. coli		p=0.0003	p<0.0001
	2.15517	0.943396	14.7059	34.8485
	0	0	17.8947	28
S. Fig. 4d	Relative (to β-actin) mRNA expression p16					Relative (to β-actin) mRNA expression p21					Relative (to β-actin) mRNA expression Lamin B1
	Mock	E. coli	P. asaccharolytica	P. gingivalis		Mock	E. coli	P. asaccharolytica	P. gingivalis		Mock	E. coli	P. asaccharolytica	P. gingivalis
	1.06601	1.00851	1.1216	0.42207		1.91705	1.09598	12.0605	11.3311		1.08173	1.50525	0.150726	0.031613
	0.736567	1.22452	1.19932	0.364896		0.696835	2.60068	9.86434	14.7117		0.827406	0.647671	0.126745	0.014478
	1.27358	1.84748	2.60068	1.21888		0.748577	1.61577	10.1183	8.50841		1.11729	1.51222	0.102949	0.058449
	One-way ANOVA	p=0.227				One-way ANOVA	P<0.0001				One-way ANOVA	P=0.0010
	Tukey's test	E. coli	P. asaccharolytica	P. gingivalis		Tukey's test	E. coli	P. asaccharolytica	P. gingivalis		Tukey's test	E. coli	P. asaccharolytica	P. gingivalis
	Mock	p=0.873	p=0.541	p=0.851		Mock	p=0.966	p=0.0007	p=0.0004		Mock	P=0.755	p=0.0139	p=0.0080
	E. coli		p=0.919	p=0.451		E. coli		p=0.0011	p=0.0006		E. coli		p=0.0039	p=0.0024
S. Fig. 4e	Activated caspase-3 staining area (%)
	Actinomycin D	Mock	E. coli	P. asaccharolytica	P. gingivalis
	5.8718	0.466264	0.241776	0.185319	0.242047
	5.341	0.000942	0.00512	0.929582	0.432652
	9.19046	0.18804	0.016463	2.18944	0.402199
	One-way ANOVA	p<0.0001
	Two-tailed Dunnett's test for comparing with mock
	Actinomycin D	p<0.0001
	E. coli	p=0.999
	P. asaccharolytica	p=0.697
	P. gingivalis	p=0.999

## Sheet: S. Figure 5
S. Fig. 5	Cell number
		WT				Myd88-/- Trif-/-
	days	0	2	4	6	0	2	4	6
	DXR	42	57	28	25	41	39	26	20
		49	40	19	26	42	38	31	27
		48	42	27	23	26	38	34	28
	Mock	40	112	*	*	42	152	*	*
		41	140	*	*	36	153	*	*
		51	187	*	*	45	155	*	*
	E.coli	40	102	*	*	44	155	*	*
		39	170	*	*	50	161	*	*
		41	166	*	*	35	117	*	*
	P. asaccharolytica	49	100	58	56	47	81	61	71
		39	84	55	55	50	117	87	91
		35	100	74	72	46	88	69	97
	P. gingivalis	38	69	42	49	60	91	84	89
		32	59	38	33	35	75	61	61
		54	99	83	67	39	74	63	75
		*: 100% confluent

## Sheet: S. Figure 6
S. Figure 6	Cell number
	days		0	1	2	3	6	9
	P. asaccharolytica	Bacterial supernatant	25	39	48	50	60	56
			31	52	65	71	74	77
			33	55	61	70	68	65
		SCFAs mixture	23	54	67	93	182	326
			24	48	52	83	177	320
			28	47	58	83	136	195
		Acetic acid	28	60	115	180	779	*
			32	59	96	129	571	*
			29	67	118	160	943	*
		Propionic acid	16	22	40	70	251	*
			24	49	87	142	600	*
			27	43	77	124	450	*
		Butyric acid	24	37	45	62	158	477
			21	41	59	83	178	348
			26	37	59	79	245	667
		iso-Butyric acid	29	49	93	140	740	*
			26	46	75	107	474	*
			28	45	84	117	527	*
		iso-Valeric acid	22	35	56	92	548	*
			22	52	82	130	500	*
			29	48	91	129	435	*
	P. gingivalis	Bacterial supernatant	36	56	62	49	56	55
			37	55	61	59	79	78
			26	41	39	44	59	61
		SCFAs mixture	29	50	64	77	89	95
			23	37	47	66	78	82
			24	36	41	59	94	94
		Acetic acid	17	38	61	110	682	*
			27	53	85	147	759	*
			27	44	59	121	548	*
		Propionic acid	21	42	61	94	571	*
			17	30	48	92	450	*
			26	50	62	116	682	*
		Butyric acid	23	43	44	70	102	134
			24	39	55	87	98	134
			31	53	56	85	138	203
		iso-Butyric acid	19	48	78	107	556	*
			20	37	84	124	525	*
			20	46	66	116	736	*
		iso-Valeric acid	17	38	64	105	460	*
			34	66	102	164	602	*
			28	40	68	115	465	*
	E.coli	Bacterial supernatant	38	72	110	141	272	*
			33	64	92	115	251	*
			35	88	124	166	346	*
		SCFAs mixture	23	43	71	113	437	*
			23	43	83	114	546	*
			26	47	79	156	854	*
		Acetic acid	22	40	83	129	776	*
			17	31	52	93	461	*
			29	49	89	112	465	*
		Propionic acid	17	25	50	84	391	*
			18	40	64	99	500	*
			27	53	76	116	612	*
		*: 100% confluent

## Sheet: S. Figure 7
S. Fig. 7	Cell number
	days	0	1	3	6	9	12
	Mock	35.3333	52.6667	71.6667	108	*	*
		27.3333	45.6667	66.3333	87	*	*
		24	40.3333	60.3333	82.6667	*	*
	SCFAs mixture of P. asaccharolytica	28.6667	39.6667	37.6667	42.6667	45.6667	57.6667
		21	25.6667	30.6667	40	41.6667	41
		25.3333	29.3333	31.3333	37	40.6667	42.6667
	SCFAs mixture of P. gingivalis	30	40	42.6667	41	43.6667	48.6667
		28.6667	32.3333	36	38	41.3333	39.6667
		21.6667	27.3333	30	31.6667	37.3333	39.3333
		*: 100% confluent

## Sheet: S. Figure 8
S. Fig. 8b	Relative cell number
		Wild type	p16-/- p21-/-
	Butyrate (-)	9.15789	8.14286
		8.65263	6.33835
		10.1684	8.30075
	Butyarte (+)	0.842697	4.89706
		0.910112	6.02206
		0.910112	7.56618
		Two-tailed t test	Two-tailed t test
		p<0.0001	p=0.224
S. Fig. 8c	Relative (to β-actin) mRNA expression p16					Relative (to β-actin) mRNA expression p21
	Wild type		p16-/- p21-/-			Wild type		p16-/- p21-/-
	Butyrate (-)	Butyrate (+)	Butyrate (-)	Butyrate (+)		Butyrate (-)	Butyrate (+)	Butyrate (-)	Butyrate (+)
	1.02456	3.27161	0.0010911	0.00115732		1.03168	1.05336	0	0
	1.07549	2.92817	0.00114535	0.00141498		1.08673	0.993092	0	0
	0.907519	3.64268	0.00127525	0.00221266		0.891929	1.15669	0	0
		Two-tailed t test					Two-tailed t test
		p=0.0004					p=0.4405

[truncated: 5 more sheets: S. Figure 9, S. Figure10, S. Figure 11, Clinical data (Cohort-1), Clinical data (Cohort-2)]
